# Supplementary material for: Newborn screening for sickle cell disease in Caluquembe, southwestern Angola, 2024–2025
Source: PLoS One. 2025 Oct 30;20(10):e0335720. doi: 10.1371/journal.pone.0335720 (PMC12574841; doi:10.1371/journal.pone.0335720)
Supplement: S1 File — (XLSX) [file pone.0335720.s001.xlsx]

## Sheet: Prevalence Study Data
Study ID	Result	Sex
1	AA	M
2	AA	M
3	AA	F
4	AA	F
5	AA	M
6	AA	F
7	AA	F
8	AA	F
9	AA	M
10	AA	M
11	AA	F
12	AA	F
13	AA	F
14	AA	M
15	AA	F
16	AA	F
17	AA	M
18	AA	F
19	AA	M
20	AA	F
21	AA	F
22	AA	F
23	AA	F
24	AA	M
25	AA	F
26	AA	M
27	AA	F
28	AA	F
29	AA	M
30	AA	F
31	AA	F
32	AA	F
33	AA	M
34	AA	F
35	AA	M
36	AA	M
37	AA	M
38	AA	F
39	AA	M
40	AA	M
41	AA	F
42	AA	M
43	AA	F
44	AA	F
45	AA	F
46	AA	F
47	AA	F
48	AA	M
49	AA	F
50	AA	M
51	AA	F
52	AA	F
53	AA	M
54	AA	M
55	AA	M
56	AA	F
57	AA	M
58	AA	F
59	AA	F
60	AA	M
61	AA	M
62	AA	F
63	AA	M
64	AA	M
65	AA	M
66	AA	F
67	AA	M
68	AA	M
69	AA	M
70	AA	M
71	AA	F
72	AA	F
73	AA	F
74	AA	F
75	AA	M
76	AA	F
77	AA	M
78	AA	M
79	AA	M
80	AA	M
81	AA	F
82	AA	M
83	AA	F
84	AA	F
85	AA	F
86	AA	M
87	AA	F
88	AA	M
89	AA	F
90	AA	M
91	AA	F
92	AA	M
93	AA	M
94	AA	F
95	AA	F
96	AA	F
97	AS	F
98	AA	M
99	AA	M
100	AA	M
101	AS	M
102	AA	M
103	AA	F
104	AA	F
105	AA	F
106	AA	M
107	AA	F
108	AA	M
109	AA	M
110	AA	F
111	AA	F
112	AA	M
113	AA	F
114	AA	M
115	AA	M
116	AA	M
117	AA	F
118	AA	F
119	AA	M
120	AA	M
121	AA	M
122	AA	F
123	AA	F
124	AA	M
125	AA	F
126	AA	F
127	AA	F
128	AA	F
129	AA	M
130	AA	F
131	AA	F
132	AA	F
133	AA	F
134	AA	M
135	AA	M
136	AA	F
137	AA	M
138	AA	M
139	AA	M
140	AA	M
141	AS	F
142	AA	F
143	AA	M
144	AS	M
145	AA	F
146	AA	M
147	AA	F
148	AA	F
149	AS	M
150	AA	M
151	AA	M
152	AA	M
153	AA	M
154	AA	F
155	AS	M
156	AS	M
157	AA	M
158	AA	M
159	AS	F
160	AA	F
161	AA	M
162	AA	F
163	AA	M
164	AA	M
165	AA	F
166	AS	M
167	AS	M
168	AA	M
169	AA	F
170	AA	F
171	AA	F
172	AA	F
173	AA	F
174	AA	F
175	AA	M
176	AA	M
177	AA	F
178	AA	M
179	AA	F
180	AA	F
181	AA	M
182	AA	F
183	AA	F
184	AA	F
185	AA	F
186	AA	M
187	AA	F
188	AA	F
189	AA	M
190	AA	M
191	AA	F
192	AA	M
193	AA	M
194	AA	M
195	AA	F
196	AA	M
197	AA	M
198	AA	M
199	AA	M
200	AA	F
201	AA	F
202	AA	F
203	AA	F
204	AA	F
205	AA	F
206	AA	F
207	AA	M
208	AA	F
209	AA	M
210	AA	M
211	AA	F
212	AA	F
213	AA	M
214	AA	F
215	AA	M
216	AA	M
217	AA	M
218	AA	F
219	AS	M
220	AA	M
221	AA	M
222	AA	M
223	AA	F
224	AA	M
225	AA	F
226	AA	F
227	AA	F
228	AA	F
229	AA	F
230	AA	M
231	AA	M
232	AA	F
233	AS	F
234	AA	M
235	AA	F
236	AA	F
237	AA	M
238	AA	M
239	AA	M
240	AA	M
241	AA	F
242	AA	F
243	AA	M
244	AA	F
245	AA	F
246	AA	F
247	AA	M
248	AA	F
249	AA	F
250	AA	F
251	AA	F
252	AA	F
253	AA	M
254	AA	F
255	AA	M
256	AA	M
257	AA	F
258	AA	F
259	AA	M
260	AA	F
261	AA	M
262	AA	M
263	AA	F
264	AA	M
265	AA	M
266	AA	F
267	AA	F
268	AA	M
269	AA	M
270	AA	F
271	AA	M
272	AA	M
273	AA	F
274	AA	F
275	AA	F
276	AA	F
277	AA	M
278	AA	F
279	AS	M
280	AA	M
281	AS	M
282	AA	F
283	AA	F
284	AA	M
285	AA	M
286	AA	M
287	AA	F
288	AA	F
289	AA	F
290	AA	F
291	AA	M
292	AA	M
293	AA	F
294	AA	F
295	AA	F
296	AA	F
297	AA	F
298	AA	M
299	AA	M
300	AA	F
301	AA	F
302	AS	M
303	AA	F
304	AA	M
305	AA	M
306	AS	F
307	AA	M
308	AA	F
309	AA	M
310	AS	F
311	AA	F
312	AA	F
313	AA	M
314	AA	M
315	AA	M
316	AA	M
317	AA	M
318	AA	F
319	AA	M
320	AA	M
321	AA	F
322	AS	F
323	AA	M
324	AA	M
325	AA	M
326	AS	F
327	AA	M
328	AA	M
329	AA	M
330	AA	F
331	AA	F
332	AA	F
333	AA	M
334	AA	M
335	AA	M
336	AA	F
337	AA	F
338	AA	F
339	AA	F
340	AA	F
341	AA	M
342	AA	M
343	AA	M
344	AS	M
345	AA	M
346	AA	F
347	AA	F
348	AA	M
349	AA	F
350	AA	M
351	AA	M
352	AS	M
353	AA	F

## Sheet: Chart Review Data
ID	Age (years)	Sex
1	13	M
2	1	M
3	5	M
4	11 months	F
5	1	M
6	14	M
7	12	M
8	8 months	M
9	7	F
10	8	M
11	14	F
12	7	M
13	13	F
14	12	F
15	1	M
16	6	M
17	1	M
18	5	F
19	4	F
20	4	F
21	7	M
22	1	M
23	8	F
24	12	F
25	10	F
26	5	M
